# Supplementary material for: Sesquiterpenes from Brown Algae
Source: Mar Drugs. 2025 May 15;23(5):210. doi: 10.3390/md23050210 (PMC12113178; doi:10.3390/md23050210)
Supplement: Supplementary file 1 [file marinedrugs-23-00210-s001.zip]

Archive with 1 entries (1 files):
- marinedrugs-3616063-supplementary.pdf
